# Supplementary material for: A “Good Life” for Dairy Cattle: Developing and Piloting a Framework for Assessing Positive Welfare Opportunities Based on Scientific Evidence and Farmer Expertise
Source: Animals (Basel). 2022 Sep 22;12(19):2540. doi: 10.3390/ani12192540 (PMC9559654; doi:10.3390/ani12192540)
Supplement: Supplementary file 1 [file animals-12-02540-s001.zip]

Archive with 1 entries (1 files):
- animals-1858426-supplementary (5).pdf
